# Supplementary material for: A global assessment of street-network sprawl
Source: PLoS One. 2019 Nov 26;14(11):e0223078. doi: 10.1371/journal.pone.0223078 (PMC6879130; doi:10.1371/journal.pone.0223078)
Supplement: S2 File — (BZ2) [file pone.0223078.s002.bz2]

Archive with 49 entries (46 files):
- global-sprawl-2019-master
- global-sprawl-2019-master/README.md
- global-sprawl-2019-master/globalsprawl
- global-sprawl-2019-master/globalsprawl/.gitignore
- global-sprawl-2019-master/globalsprawl/__init__.py
- global-sprawl-2019-master/globalsprawl/aggregate_connectivity_metrics.py
- global-sprawl-2019-master/globalsprawl/analyze_log_files.py
- global-sprawl-2019-master/globalsprawl/anneal_postgis_graph.py
- global-sprawl-2019-master/globalsprawl/beyond_gadm.py
- global-sprawl-2019-master/globalsprawl/clean_figures.py
- global-sprawl-2019-master/globalsprawl/config-template.cfg
- global-sprawl-2019-master/globalsprawl/create_roadgraph_tables.py
- global-sprawl-2019-master/globalsprawl/gadm.py
- global-sprawl-2019-master/globalsprawl/kmeans_analysis.py
- global-sprawl-2019-master/globalsprawl/metric_settings.py
- global-sprawl-2019-master/globalsprawl/osm2po.config
- global-sprawl-2019-master/globalsprawl/osmTools.py
- global-sprawl-2019-master/globalsprawl/osm_analysis.py
- global-sprawl-2019-master/globalsprawl/osm_cities.py
- global-sprawl-2019-master/globalsprawl/osm_config.py
- global-sprawl-2019-master/globalsprawl/osm_lookups.py
- global-sprawl-2019-master/globalsprawl/osm_master
- global-sprawl-2019-master/globalsprawl/osm_networkx.py
- global-sprawl-2019-master/globalsprawl/pca.py
- global-sprawl-2019-master/globalsprawl/pointmetrics_calculations.py
- global-sprawl-2019-master/globalsprawl/postgres_tools.py
- global-sprawl-2019-master/globalsprawl/process_raw_osm.py
- global-sprawl-2019-master/globalsprawl/rasterTools.py
- global-sprawl-2019-master/globalsprawl/rawOSMinfo.py
- global-sprawl-2019-master/globalsprawl/region_definitions.py
- global-sprawl-2019-master/globalsprawl/requirements.txt
- global-sprawl-2019-master/globalsprawl/run_all_unittests
- global-sprawl-2019-master/globalsprawl/server_setup.py
- global-sprawl-2019-master/globalsprawl/svgTools.py
- global-sprawl-2019-master/globalsprawl/tests
- global-sprawl-2019-master/globalsprawl/tests/__init__.py
- global-sprawl-2019-master/globalsprawl/tests/aggregation_test.py
- global-sprawl-2019-master/globalsprawl/tests/connectivity_metrics_test.py
- global-sprawl-2019-master/globalsprawl/tests/continent_tables_test.py
- global-sprawl-2019-master/globalsprawl/tests/cron_utils.py
- global-sprawl-2019-master/globalsprawl/tests/edge_classification_test.py
- global-sprawl-2019-master/globalsprawl/tests/gadm_test.py
- global-sprawl-2019-master/globalsprawl/tests/kmeans_analysis_test.py
- global-sprawl-2019-master/globalsprawl/tests/pointmetrics_calculations_test.py
- global-sprawl-2019-master/globalsprawl/tests/postgres_tools_test.py
- global-sprawl-2019-master/globalsprawl/tests/rasterTools_test.py
- global-sprawl-2019-master/globalsprawl/tests/utils.py
- global-sprawl-2019-master/globalsprawl/tiled_graphs.py
- global-sprawl-2019-master/globalsprawl/unitgraphs.py
