# Supplementary material for: A global assessment of street-network sprawl
Source: PLoS One. 2019 Nov 26;14(11):e0223078. doi: 10.1371/journal.pone.0223078 (PMC6879130; doi:10.1371/journal.pone.0223078)
Supplement: S2 File — (BZ2) [file pone.0223078.s002.bz2 › global-sprawl-2019-master/globalsprawl/config-template.cfg]

[paths]
# Replace the following with (absolute) path names of your choosing
# and ensure that they exist.
# Note that some of these MUST be defined in your *local* config.cfg because packages pystata/cpblUtilities need them.
#usintersections = /home/projects/osm/workingData/USintersections/
#usparcels = /home/projects/osm/workingData/USparcels/
working = /home/projects/osm/workingData/
otherinput = /home/projects/osm/input/other/
#parcel = /home/projects/osm/input/parcel/
#groundtruth = /home/projects/osm/input/groundtruth/
download = /home/projects/osm/input/download/
input = /home/projects/osm/input/
#paper2014 = /home/projects/osm/output/paper2014/
#paper2017 = /home/projects/osm/output/paper2017/
graphics = /home/projects/osm/output/graphics/
outputdata = /home/projects/osm/output/data/
output = /home/projects/osm/output/
tex = /home/projects/osm/output/texdocs/
scratch = /home/projects/osm/scratch/
#scratch_history = /home/projects/osm/scratch/osmCompleteness/
bin = ~/bin/osm/
# The following is the path where the dependency packages from github.com/cpbl reside:
python_utils_path = ~/bin/

[defaults]
rdc = False
mode = none

[server]
# Use "postgres_host = local" for access to the localhost database.  Use "tunnel" to use localhost port 9432
postgres_host = local
postgres_role = YOUR_POSTGRES_USERNAME
# If postgres_db contains the string _NULL_, then folders will NOT be created based on it.
postgres_db = __NULL__SPECIFY_DB_ON_COMMAND_LINE
postgres_prompt_for_password = False
parallel=True
# Is it okay to use GUI interface (X11)?
graphics_ok=False
islinux = True
stataVersion = linux14

[OSM data]
# Following is the postgres schema in the osm database which holds original processed OSM tables
osmSchema = osmdata
processingSchema = osmanalysis
seg_table = osm_REGION_segs
junc_table = osm_REGION_juncs
nodebuffer_tables = REGION_tmpbuffers_CLUSTERRADIUS
buffer_tables = REGION_buffers_CLUSTERRADIUS

# Which continents to include in analysis (comma-separated)
continents=planet
# australiaoceania,centralamerica,africa,southamerica,northamerica,asia,europe
#,hell,medieval,grid

[OSM history]


[OSM analysis]
# defines whether we include highway = * that are for bike and pedestrians, or those tagged as "track" or "service road", as defined in our osm2po.config. Otherwise, just car-accessible ways excluding tracks and excluding service roads are included. That default corresponds to the completeness we estimated in PLOS One 2017
#includeExtraWays = False
includeExtraWays = bike,foot,service

# Following is the postgres schema in the osm database which holds tables for final processing output and  analysis
analysisSchema = osmanalysis
cluster_tables = nodes_REGION_CLUSTERRADIUS
edge_tables = edges_REGION_CLUSTERRADIUS
# Follow are measured in metres and are comma-separated. They should be integers
clusterRadii=10
#clusterRadii=7
# Following is the schema we used for external region boundary shapes
# e.g. GADM polygons, AUE city boundaries, Canadian census areas, etc.
boundarySchema = osmanalysis
# Following a bit of a kludge, simply to ensure creation of this schema: Is boundarySchema used?
citiesSchema = cities
# Chunk size for creating roadgraph tables. For certain operations, this is the max nodes to do at once
roadgraphChunkSize = 80000000
# PArallelization threshhold: if a country has more nodes than this, we parallelize pointmetrics over id_1 level:
max_country_serial_nodes = 900000
# Following defines what we consider a "neighbouring GADM region", measured in integer metres.
GADM_neighbourRadius=10000
# Following two are in integer meters. The inner circle is of radius neighbourRadiusRes, and subsequent annuli are spaced at that spacing of  additional radii, out to neighbourRadiusMax
neighbourRadiusRes=500
neighbourRadiusMax=3000
# Set a floor (e.g. minimum for regions with at least that many nodes) for the
# number of nodes to sample from a region during the pointmetrics stage. If 5
# percent of the nodes in a region is less than this floor, the number of nodes
# specified here will be sampled from that region.
# The large number here means that we ended up not sampling; we calculate for every node
sampling_floor=10000000
# The maximum size of a core region when partitioning networks for networkx analysis
max_nodes=20000
# Albers Equal Area has minimal distortion, but created some invalid geometries instead. So use Mollweide instead. 
srid_equalarea     = 954009   
# Use World Equidistant Conic for analysis, and web Mercator for viewing
# Note: deprecated in favor of geographies
srid_equaldistance = 954027  
srid_viewing       = 3857 
# Use Robinson as a compromise projection (some distortion of both distance and area - see http://projectionwizard.org/)
srid_compromise = 954030
# Which percentile to use as the floor for urban areas. Note: if not 2, 5 or 10, the settings in osm_cities.getUrbanEdgeThresholds() will need to be adjusted
urban_pctile = 2
# If PCA coefficients should be taken from a different estimate, this specifies the "continent" to source them from. ie, that continent should already be fully run/analysed in the same database, or else the PCA coefficients file copied over to make it look like it has.
#PCA_from_continent = planet

[rasters]
rasterSchema = rasterdata
# Skip ghsl (and therefore lots of analysis) on smaller computers:
ghsl=True
# Skip landscan (and therefore lots of analysis) on smaller computers:
landscan=True

[tests]
verbose=True
test_continents=monaco,grid,hell,medieval,small
sample_size=200
ignore=None

[gadm]
# Use to signal either a change in the version of GADM data, or a customization
# of the GADM data
GADM_VERSION=3.6
