# Supplementary material for: A global assessment of street-network sprawl
Source: PLoS One. 2019 Nov 26;14(11):e0223078. doi: 10.1371/journal.pone.0223078 (PMC6879130; doi:10.1371/journal.pone.0223078)
Supplement: S2 File — (BZ2) [file pone.0223078.s002.bz2 › global-sprawl-2019-master/globalsprawl/osm_master]

#!/usr/bin/python
"""
Usage:
  osm_master  [--continent=<continent>]  [options]
  osm_master default  [--continent=<continent>]   [options]
  osm_master test  [--continent=<continent>]   [options]
  osm_master gadm   [options]
  osm_master loadrasters  [--continent=<continent>]  [options]
  osm_master cities  [--continent=<continent>]  [options]
  osm_master citymaps  [--continent=<continent>]  [options]
  osm_master worldmaps  [--continent=<continent>]  [options]
  osm_master analysis  [--continent=<continent>]  [options]
  osm_master nongadm  [--continent=<continent>]  [options]
  osm_master kmeans  [--continent=<continent>]  [options]
  osm_master export  [--continent=<continent>]  [options]
  osm_master ensureindices [--continent=<continent>]  [options]
  osm_master logfileanalysis [--continent=<continent>]  [options]
  osm_master incomplete [options]
  osm_master archivelogs ( --filename=<filename> | [--continent=<continent>] [--daysago=<daysago>] ) [options]
  osm_master clean  [--continent=<continent>]  [options]
  osm_master purge  --continent=<continent>  [options]
  osm_master diskspace --continent=<continent>  [options]
  osm_master exportedges --continent=<continent>  [options]
  osm_master analyse_archetypes
  osm_master add_geom_for_debugging --continent=<continent>  [options]
  osm_master non_gadm_add_db  [options]
  osm_master non_gadm_load_geography  [options]
  osm_master -h | --help

Options:
  -h --help      Show this screen.
  --from=<frst>   Start from particular stage
  --to=<tost>   Start from the beginning, and stop at partiulcar stage
  --continent=<continent>   Process only a single continent, or for the "purge" mode, it can also be "testcontinents"
  --cluster-radius=<radius>   Specify a single cluster radius to override config file setting
  --db=<database>      Specify database to use (e.g. osm, osmdev, etc)
  --gadm=<gadm>     Specify the GADM version (2.8 or 3.6)
  --excludeExtraWays      Set includeExtraWays=False, rather than default "bike,foot,service". Use this flag for "cars" database versions for first (osm) step.
  -f --force-update    Overwrite/recalculate database tables and outputs
  -s --serial       Turn off parallel computation; useful for debugging 
  --system-parallel     Run each continent as a separate system process, to avoid Pythin GIL. Caution: running 3 smallest real continents at once is (nearly) too much.
  --skip-conflict-checks  Include this flag to override default check that you're not interfering with another user's changes to the database.
  --nocities      skip city-level analysis (in multi-stage runs)
  --norasters     Set landscan=False and ghsl=False in defaults (config.py).
  --use-pca-from=<continent>     Specify PCA_from_continent in defaults, ie a different continent (same database) to provide the PCA coefficients

Examples:

(1)
server_setup.py add_db osm7m
osm_master --from=osm --db=osm7m --continent=planet -f --cluster-radius=7


Example mode (201709) use:

./server_setup.py add_db osm7m
run osm_master --from=osm --db=osm7m --continent=planet -f --cluster-radius=7

20170918: run osm_master --from=osm --db=osm10 --continent=planet -f --cluster-radius=10 # Using sampling_floor=10000000


There are 3 ways to call this:
 - specify runmode
 - specify runfrom (which stage you start at; see list below)
 - specify runto (desired end stage)
Anything already done will be skipped unless forceupdate is specified

The sequence of stages is defined in allStages
Looping over continents, the output of each stage is:
1. osm
    - delete all tables, move the data for processing. 
    - always skipped unless runfrom=='osm'
2. segs
    - populate the database with segments (uses osm2po). 
    - mainly occurs in process_raw_osm.raw_osm_processor().process_all()
3. clusters
    - create nodes, collapse nodes to clusters, and calculate nodal degree
    - mainly occurs in create_roadgraph_tables.define_node_clusters(continent).create_all()
4. graph
    - create tables of nodes and edges using the collapsed clusters, i.e. our simplified graph
    - mainly occurs in create_roadgraph_tables.final_graph_builder()
5. anneal
    - anneals 2-degree nodes

x5.7 assignrasters
    - adds density and GHSL information to each edge
5.8 lookups
6. pointmetrics
    - create lookups
    - calculate edge and node metrics for the whole world, and load the results up into the cluster and roadgraph tables (at the level of edges and nodes)
    - uses create_all_lookups() and pointmetrics_calculations.py
7. aggregated
    - the pointmetrics are summed to GADM region level (not rasters, because we haven't added that information yet to the edge table)
8. regionmetrics
    - final connectivity metrics are calculated for GADM regions from the aggregated values
9. cityaggregated
   - Also aggregate for known cities, over time. This is only be done for continent=='planet'. Do it by hand for smaller continents.
9.5 citymetrics
   - Alo calculate region metrics for known cities, over time. This is only be done for continent=='planet'. Do it by hand for smaller continents.
10. export
   - export pandas files for cities, GADM regions, and WBR regions. These non-GIS results contain our final processing output, ie this marks the end of the sequential processing.

Subsequent steps can be considered "analysis", and can be done in any order. They therefore exist as their own "modes". However, they are also included here in some order in the default sequence so that they get done on a new/full processing run.
The mode "analysis" is more or less equivalent to --from=export .  Moreover, you may be happy to run the "analysis" mode on your local laptop, after running the "copy_to_local" mode in osm_analysis.py.

11. kmeans
   - 
12. citymaps
   - 
13. nongadm

14. visualization
   - Colorize (world-map) svgs with the aggregated results
    
For example, specifying runfrom=segs means that you are starting from the database of segments. The code will then start by creating clusters.

runmode:
default: runs all 5 stages above (except it doesn't delete all tables and repopulate the database), PLUS loadrasters 
loadrasters: loads Landscan density raster, and aggregates to gadm
gadm: loads the gadm table and cleans it up
logfileanalysis: use info from the log files to output plots of stats characterizing analysis of each continent
incomplete: create incomplete continents for testing
archivelogs: archive log files
clean: drop all temp and intermediate tables
purge: drop all tables for a given continent
test: nothing for now (???)
ensureindices: ensure that the edges and nodes tables have their indices built
diskspace: Report size of all psql tables
cities:  Assuming the basic cities shapes are already in the db from the template, do the "aggregated" and "regionmetrics" steps for city boundaries
export: Exports the disconnectivity measures at all spatial aggregates. Equivalent to the final step of processing, ie to "--from=citymetrics --to=export"

Other modes:

non_gadm_add_db:  will set up the specified (ie, with "-db=", or the default) database with pointmetrics results copied from a completed database.
non_gadm_load_geography:  will take a shapefile and load it up to a table of a chosen name. Hereafter, GADM version should be set to be that name
non_gadm_aggregate: will just remind you of the syntax to run --from=pointmetrics --to==regionmetrics in the new database
add_geom_for_debugging:  the aggregated tables and the node tables have geog columns but no geom columns. This adds a geog column to them. This would break/ slow things down if you did it early on.


If run using "--from", computation can be cleanly stopped after the current (running) stage has completed by adding a file called STAGEBREAK in the scratch folder. e.g.:
touch /home/projects/osm/scratch/osm10/STAGEBREAK

"""

import docopt
from osm_config import paths, defaults,  update_paths_to_be_specific_to_database
import os
from collections import OrderedDict
import numpy as np
from cpblUtilities import dgetget, dsetset, ensure_non_graphical_interface
import osmTools as osmt
import postgres_tools as psqlt
import rasterTools as rt
import gadm
import create_roadgraph_tables
import pointmetrics_calculations as connectivity
import aggregate_connectivity_metrics as aggmetrics
import process_raw_osm
import osm_lookups
from osm_cities import city_atlas
import beyond_gadm
from unitgraphs import stylized_unit_graphs
import tiled_graphs as TG
import analyze_log_files
from server_setup import add_all_SRIDs
import osm_analysis as osmanalysis
import subprocess # Not used yet; use .run in python3

# Map runStages to logfile topic names
logLookup = OrderedDict([
    ['osm', None],
    ['segs', 'process_raw_osm'],
    ['clusters', 'define_node_clusters'],
    ['graph', 'final_graph_builder'],
    ['anneal', 'annealingedges'],
    ['assignrasters', None],
    ['lookups', 'roadgraph_lookups'],
    ['pointmetrics', 'roadgraph_connectivity'],
    ['aggregated', 'aggregation'],
    ['regionmetrics', 'connectivity'],
    ['cityaggregated', 'cities_inmaster'],
    ['citymetrics', 'cities_inmaster'],
    ['export', 'export_master'],
    ['kmeans', 'kmeans_master'],
    ['citymaps', 'citymaps'],
    ['nongadm', 'beyond_gadm'],
    ['visualization', 'visualization']]
)
# put these here so they are exposed to other modules
allStages = logLookup.keys()
skipConflictChecks = False


def initial_postGIS_database_setup():
    """This is notes only. From right after installation of
postgres/postgis. 

 sudo su postgres
psql

then use server_setup.py 
    """


def purge_continent(continent):
    for db in [psqlt.dbConnection(defaults['osm']['osmSchema']), psqlt.dbConnection(defaults['osm']['processingSchema']), psqlt.dbConnection(defaults['osm']['analysisSchema'])]:
        allt = db.report_all_table_sizes()
        allt = allt[(allt.index.str.contains('_'+continent+'_')) | (allt.index.str.startswith(continent+'_'))]
        if allt.empty:
            print('    (No tables containing %s)' % continent)
            continue
        print(allt)
        raw_input('About to delete above tables and their dependencies: ')
        for table in allt.index:
            try:
                db.execute("DROP TABLE IF EXISTS "+table+"  CASCADE;")
            except:
                db.execute("DROP INDEX IF EXISTS "+table+"  CASCADE;")

    fn = paths['scratch']+continent+'/'+continent+'_2po_4pgr.sql'
    if os.path.exists(fn):
        raw_input(' About to delete this file: '+fn)
        os.remove(fn)


def clean_intermediate_files():
    for db in [psqlt.dbConnection(defaults['osm']['osmSchema']), psqlt.dbConnection(defaults['osm']['processingSchema'])]:
        def containsany(ss, contains):
            return any([cc in ss for cc in contains])
        for cc in ['tmp', 'withdeg2']:
            allt = db.report_all_table_sizes()
            allt = allt[allt.index.str.contains(cc)]
            allt = allt[allt.apply(
                lambda ss, c=defaults['osm']['continents']: containsany(ss.name, c), axis=1)]
            if allt.empty:
                print('    (No tables containing %s)' % cc)
                continue
            print(allt)
            raw_input('About to delete above tables and their dependencies: ')
            for table in allt.index:
                db.execute("DROP TABLE IF EXISTS "+table+"  CASCADE;")

    for cc in defaults['osm']['continents']:
        fn = paths['scratch']+cc+'/'+cc+'_2po_4pgr.sql'
        if os.path.exists(fn):
            raw_input(' About to delete this file: '+fn)
            os.remove(fn)


"""
Archive logs in zipped format.
Archived files are prefixed with the date and time of their last modification, and are moved to a directory log_archives, in the same parent directory as the log directory.
 
Takes a filename, daysago, continent, from, to or forceUpdate as argument.
Unless overridden by the continent flag, is constrained by the configurable continents setting (e.g. will only archive logs for these continents).
If filename is specified, archive only that file.
If daysago is specified, archive only files older than that many number of days.
If continent is specified, archive only files for that continent (requires forceUpdate unless daysago or from or to is specified).
If from or to is specified, archive only files created after the from stage and/or before or at the to stage.
Else archive all files in the log directory (requires forceUpdate).

Example usage:
       osm_master archivelogs -f #Will archive all log files*
       osm_master archivelogs --continent=small -f #Will archive all log files for small
       osm_master archivelogs --filename=final_graph_buildersmall #Will all archive the same file
       osm_master archivelogs --filename=final_graph_buildersmall.log
       osm_master archivelogs --filename=/home/projects/osm/sabina/workingData/sabinas/logs/final_graph_buildersmall.log
       osm_master archivelogs --daysago=10 #Will archive all log files that are older than 10 days*
       osm_master archivelogs --from=segs --to=graph #Will archive all log files created at the clusters or graph stages*
       osm_master archivelogs --continent=small --from=segs --to=graph #Will archive all log files for small created at the clusters or graph stages

*for continents specified in configurable settings
"""


def archivelogs(filename=None, daysago=None):
    from datetime import date, datetime, timedelta
    assert filename or daysago or runStages or forceUpdate, 'You must use forceUpdate to delete all logs.'
    if not daysago:
        daysago = 0
    logdir = paths['working']+'logs/'
    logarchivedir = logdir.replace('logs/', 'log_archives/')
    if not os.path.exists(logarchivedir):
        os.mkdir(logarchivedir)
    if not filename:
        logs = []
        for continent in defaults['osm']['continents']:
            for stage in (runStages if runStages else allStages):
                logs += [logdir+f for f in os.listdir(logdir) if os.path.isfile(os.path.join(logdir, f))
                         and continent in f
                         and logLookup[stage] and str(logLookup[stage]) in f
                         and {True: date.today()-date.fromtimestamp(os.path.getmtime(logdir+f)) > timedelta(int(daysago)), False: True}[bool(daysago)]]
    else:
        filename = filename if logdir in filename else logdir+filename
        filename = filename if filename[-4:] == '.log' else filename+'.log'
        logs = [filename]
    if logs:
        print 'Archiving logs:'
    else:
        print 'No logs match the specified parameters.'
    for log in logs:
        os.system('ls -l %s' % log)
        assert log[-4:] == '.log'
        assert os.path.exists(log)
        # Choose filename of archive to reflect date and time last modified
        dateoflastrun = datetime.fromtimestamp(
            os.path.getmtime(log)).strftime("%Y-%m-%d-%H%M")
        archivedfn = dateoflastrun+'-'+log.split('/')[-1]
        archivedfn = logarchivedir+archivedfn
        os.system('mv %s %s' % (log, archivedfn))
        os.system('bzip2 %s' % archivedfn)

def srun(cl): # When python3 conversion
    """ Call as rc, so, se = srun(bashcommand) """
    result = subprocess.run(cl, shell=True,     stdout=subprocess.PIPE, stderr=subprocess.PIPE, universal_newlines=True)
    return  result.returncode, result.stdout, result.stderr

def check_for_interference(current_runs={'logs': [], 'db': []}):
    # Disable check if this run has skip-conflict-checks
    if skipConflictChecks:
        return current_runs
    import re
    for continent in defaults['osm']['continents']:
        print 'Checking logs for %s' % continent
        logdir = paths['working']+'logs/'
        foo = 'find %s -mmin -10 | grep %s' % (logdir, continent)
        #rc,so,se = srun(foo)
        print(foo)
        with os.popen('find %s -mmin -10 | grep %s' %(logdir, continent)) as fin:
            recentruns = fin.read()

        if recentruns:
            foo  = 'ls -t %s | grep %s | head -n 5' %  (logdir, continent)
            print(foo)
            with os.popen('ls -t %s | grep %s | head -n 5' %(logdir, continent)) as fin:
                current_runs['logs'] += fin.read().split('\n')
        # The above produces two "write error: broken pipe"s. But it seems to work. See https://stackoverflow.com/questions/4106565/newbie-python-subprocess-write-error-broken-pipe if you want to fix it (#469) before Python 3
        
        print 'Checking database for queries in %s' % continent
        cmd = """SELECT pid,query FROM pg_stat_activity
        WHERE datname='%s' AND
        SUBSTRING(query,'%s') IS NOT NULL AND
        ( state='active' OR CURRENT_TIMESTAMP-state_change < INTERVAL '100 minutes' ) AND
        SUBSTRING(query,'pg_stat_activity') IS NULL
        ;""" % (defaults['server']['postgres_db'], continent)

        cur = psqlt.dbConnection()
        outs = cur.execfetch(cmd)  
        outs2 = os.popen("psql -d %s -c \"%s\"" %
                         (defaults['server']['postgres_db'], cmd)).read()
        pids = [pp.strip() for pp in re.findall(
            '\n([^\|\n]+)\|', outs2) if pp.strip()]
        if pids:
            print outs2
            print(' i.e. the following pids: {}'.format(pids))
            raw_input('Press enter to continue...')

        # Note: this works, but doesn't get us the pid
        cmd = """SELECT query FROM pg_stat_activity
        WHERE datname='%s' AND
        SUBSTRING(query,'%s') IS NOT NULL AND
        ( state='active' OR CURRENT_TIMESTAMP-state_change < INTERVAL '10 minutes' ) AND
        SUBSTRING(query,'pg_stat_activity') IS NULL
        ;""" % (defaults['server']['postgres_db'], continent)
        queries = [query.rstrip('+').rstrip().lstrip().replace(';', ';\n\n') for query in os.popen(
            "psql -d %s -c \"%s\"" % (defaults['server']['postgres_db'], cmd)).read().split('\n')[2:] if query.strip()]
        for query in queries:
            if re.findall('\(\d*\srows?\)', query):
                if not query.replace(re.findall('\(\d*\srows?\)', query)[0], '').strip():
                    del queries[queries.index(query)]
        current_runs['db'] += queries
    return current_runs


def check_no_stop_signal():
    """ If you start using --from but forget the --to, just place an empty (or not) file called "STAGEBREAK" in paths['scratch']. It will cause one process (only) to stop when it reaches the end of its current stage. 
  e.g.  touch ~/osm/scratch/osm10/STAGEBREAK
"""
    if os.path.exists(paths['scratch']+'STAGEBREAK'):
        os.remove(paths['scratch']+'STAGEBREAK')
        raise Exception(' STAGEBREAK found in {}. Aborting run here. '.format(paths['scratch']))
    return True
                  

def main(runmode=None, runStages=None, forceUpdate=False,):
    """
    Only one of runmode or runList can be specified (not None); this is to be ensured by docopt
    runList is the sequence of stages to be run
    """
    ARCHETYPES = stylized_unit_graphs().available_graphs()
    try:
        import test_continents
        SMALL_PLACES = test_continents.PLACES
    except ImportError:
        SMALL_PLACES = []

    current_runs = check_for_interference({'logs': [], 'db': []})
    if current_runs['logs']:
        print """***Log files indicate potential interference.***
The most recently modified logs are:

"""+('\n').join(current_runs['logs'])
    if current_runs['db']:
        print """***The database indicates potential interference with running queries.***
Potentially interfering queries are:

"""+'\n'.join(current_runs['db'])
    if current_runs['logs'] or current_runs['db']:
        assert raw_input('Do you really want to proceed?').lower() in [
            'y', 'yes']

    # Should exclude all test databases
    if forceUpdate and defaults['server']['postgres_db'] in ['osm'] and any([cc in defaults['osm']['continents'] for cc in ['australiaoceania', 'northamerica', 'africa', 'asia',  'centralamerica', 'europe', 'southamerica', 'world', 'planet']]):
        assert raw_input(' Really force overwrite on OSM database? ').lower() in [
            'y', 'yes']

    masterlogger = osmt.osm_logger('master_logger_'
                                   + '-'.join(defaults['osm']['continents'])
                                   + '_'
                                   + '-'.join(defaults['osm']['clusterRadii'])
                                   + '_density'*defaults['osm']['landscan']
                                   + '_ghsl'*defaults['osm']['ghsl'],
                                   verbose=True, timing=True, overwrite=False
                                   )
    masterlogger.write('Starting with defaults= {}'.format(defaults))
    if runStages:
        masterlogger.write(
            'About to run the following stages: '+' '.join(runStages))
        ensure_non_graphical_interface(skipConflictChecks)

    if runmode in ['default'] or 'segs' in runStages:
        masterlogger.write('Adding all SRIDs')
        add_all_SRIDs(defaults['server']['postgres_db'])

    for continent in defaults['osm']['continents']:
        # Only actually rerun from osm if --from=osm is explicitly used;
        # SAFETY clause:  and defaults['server']['postgres_db'] not in ['osm']:
        if 'segs' in runStages or runmode in ['default']:
            masterlogger.write(
                'Deleting existing tables and moving input data for reprocessing')
            if not forceUpdate:
                raise Exception(' Use -f if you want to start --from=osm ')
            if forceUpdate:
                for schema in [defaults['osm']['osmSchema'], defaults['osm']['processingSchema']]:
                    psqlt.dbConnection(verbose=True,
                                       schema=schema).delete_all_tables(
                        contains=continent, schema=schema,
                        force_do_not_ask=skipConflictChecks)
                if continent not in ARCHETYPES and continent not in SMALL_PLACES:
                    process_raw_osm.move_osm_data_for_reprocessing([continent])
            forceUpdate = True
        # Import process raw OSM to segs table
        if runmode in ['default'] or 'segs' in runStages:
            masterlogger.write('\n\n    **************\n    Beginning segs stage')
            if continent in ARCHETYPES or continent in SMALL_PLACES:
                dbc = psqlt.dbConnection(verbose=True)
                if forceUpdate:
                    dbc.delete_all_tables(contains=continent,
                                          force_do_not_ask=skipConflictChecks)
                if continent in ARCHETYPES:
                    arch = stylized_unit_graphs(continent)
                    gt = TG.graph_tiler(arch, arch.get_glue_rules(), {'hell': 200, 'grid': 400, 'medieval': 200}.get(
                        continent, 2), spacing_factor=0.2).as_osm_networkx()
                    db = osmt.pgisConnection(verbose=True)
                    db.execute(gt.create_psql_table(
                        'osmdata', 'osm_'+continent+'_segs'))
                elif continent in SMALL_PLACES:
                    smallplace = test_continents.TestContinent(
                        name=continent, verbose=True, forceUpdate=forceUpdate)
            else:
                process_raw_osm.raw_osm_processor([continent]).process_all()

        # Create juncs table from segs, and create buffers and clusters tables
        if runmode in ['default'] or 'clusters' in runStages:
            assert check_no_stop_signal()
            masterlogger.write('\n\n    **************\n    Beginning clusters stage')
            # This overwrites, regardless of forceUpdate (to fix?)
            create_roadgraph_tables.define_node_clusters(
                continent, forceUpdate=forceUpdate).create_all()
            # forceUpdate=True

        # Create graph tables: nodes and edges
        if runmode in ['default'] or 'graph' in runStages:
            assert check_no_stop_signal()            
            masterlogger.write('\n\n    **************\n    Beginning graph stage')
            create_roadgraph_tables.final_graph_builder(
                continent, forceUpdate=forceUpdate,   build_all=True)

        # Remove degree-2 nodes from nodes and edges tables, and transfer nocars field from edges to nodes
        if runmode in ['default'] or 'anneal' in runStages:
            assert check_no_stop_signal()            
            masterlogger.write('\n\n    **************\n    Beginning anneal stage')
            for clusterradius in defaults['osm']['clusterRadii']:
                create_roadgraph_tables.final_graph_builder(
                    continent, [clusterradius]).anneal_degree2nodes_from_roadgraph_table(clusterradius)
                create_roadgraph_tables.final_graph_builder(
                    continent, [clusterradius]).add_nocarfield_to_nodes(clusterradius)
                create_roadgraph_tables.final_graph_builder(
                    continent, [clusterradius]).dropParallelEdges(clusterradius)
                # Dropping the parallel edges may reintroduce some 2-degree nodes. This anneals them (firstPass=False doesn't overwrite the logger)
                create_roadgraph_tables.final_graph_builder(
                    continent, [clusterradius]).anneal_degree2nodes_from_roadgraph_table(clusterradius, firstPass=False)
                    
                    
    # Install the Landscan density raster and GHSL year rasters
    if runmode in ['loadrasters', 'default']:
        masterlogger.write('\n\n    **************\n    Beginning loadrasters')
        logger = osmt.osm_logger(
            'load_rasters', verbose=True, timing=True, prefix='')
        if defaults['osm']['landscan']:
            sqlfn = '/home/projects/osm/workingData/osm_landscan.sql'
            """ This file is created with the command
                 pg_dump   database-name -t rasterdata.landscan | sed  '0,/SET search_path/{s/SET search_path = rasterdata, pg_catalog;/SET search_path = public, rasterdata, pg_catalog;/}' > /home/projects/osm/workingData/osm_landscan.sql
            # The sed, above, fixes a known bug; see issue #277. Otherwise, use pg_dump with "-f filename.sql"
                sed -i '0,/SET search_path/{s/SET search_path = rasterdata, pg_catalog;/SET search_path = public, rasterdata, pg_catalog;/}' /home/projects/osm/workingData/osm_landscan.sql

            """
            if os.path.exists(sqlfn):
                logger.write(
                    ' Loading pre-installed LandScan database table from '+sqlfn)
                db = osmt.pgisConnection(verbose=True, logger=logger)
                db.execute_sql_file(sqlfn, nice=True, quiet=True)
                for atab in ['landscan']:
                    db.execute('ALTER TABLE '+atab+' SET SCHEMA ' +
                               defaults['osm']['rasterSchema'])

            else:
                logger.write(
                    ' Calling rt.loadLandScan(logger=logger,forceUpdate=forceUpdate) ')
                rt.loadLandScan(logger=logger, forceUpdate=forceUpdate)
        else:
            logger.write(
                'Skipping loading Landscan raster due to config file setting')
        if defaults['osm']['ghsl']:
            sqlfn = '/home/projects/osm/workingData/osm_ghsl.sql'
            """ This file is created with the command
                 pg_dump   database-name  -t rasterdata.ghsl  | sed  '0,/SET search_path/{s/SET search_path = rasterdata, pg_catalog;/SET search_path = public, rasterdata, pg_catalog;/}' > /home/projects/osm/workingData/osm_ghsl.sql
                 # Following line fixes a known bug; see issue #277
            #sed -i 's/SET search_path = rasterdata, pg_catalog;/SET search_path = public, rasterdata, pg_catalog;/' /home/projects/osm/workingData/osm_ghsl.sql
            #sed -i '0,/SET search_path/{s/SET search_path = rasterdata, pg_catalog;/SET search_path = public, rasterdata, pg_catalog;/}' /home/projects/osm/workingData/osm_ghsl.sql
            """
            if os.path.exists(sqlfn):
                logger.write(
                    ' Loading pre-installed GHSL database table from '+sqlfn)
                db = osmt.pgisConnection(verbose=True, logger=logger)
                db.execute_sql_file(sqlfn, nice=True, quiet=True)
                for atab in ['ghsl']:
                    db.execute('ALTER TABLE '+atab+' SET SCHEMA ' +
                               defaults['osm']['rasterSchema'])

            else:
                logger.write(
                    ' Calling rt.loadGHSL(logger,forceUpdate={})'.format(forceUpdate))
                rt.loadGHSL(logger=logger, forceUpdate=forceUpdate)
        else:
            logger.write(
                'Skipping loading GHSL raster due to config file setting')
        logger.close()

    # Install and prep GADM into analysis schema
    if runmode in ['gadm', 'default']:
        masterlogger.write('\n\n    **************\n    Beginning gadm load')
        logger = osmt.osm_logger(
            'load_gadm', verbose=True, timing=True, prefix='')
        gadm.delete_all_GADM_adjacency_matrices()
        sqlfn = '/home/projects/osm/workingData/osm_gadm.sql'
        """ This file is created with the command
             pg_dump   database-name -t gadm28 -t gadm28_adjacencies -t gadm28_id_1 -t gadm28_id_2 -t gadm28_id_3 -t gadm28_id_4 -t gadm28_id_5 -t gadm28_iso  | sed  '0,/SET search_path/{s/SET search_path = osmanalysis, pg_catalog;/SET search_path = public, osmanalysis, pg_catalog;/}' > /home/projects/osm/workingData/osm_gadm.sql
                 # Following line fixes a known bug; see issue #277
                #sed -i '0,/SET search_path/{s/SET search_path = osmanalysis, pg_catalog;/SET search_path = public, osmanalysis, pg_catalog;/}' /home/projects/osm/workingData/osm_gadm.sql
        #sed -i 's/SET search_path = osmanalysis, pg_catalog;/SET search_path = public, osmanalysis, pg_catalog;/' /home/projects/osm/workingData/osm_gadm.sql

        """
        if os.path.exists(sqlfn):
            logger.write(' Loading pre-installed GADM data from '+sqlfn)
            db = osmt.pgisConnection(verbose=True, logger=logger)
            db.execute_sql_file(sqlfn, nice=True, quiet=True)
            for atab in ['gadm28', 'gadm28_adjacencies', 'gadm28_id_1', 'gadm28_id_2', 'gadm28_id_3', 'gadm28_id_4', 'gadm28_id_5', 'gadm28_iso']:
                db.execute('ALTER TABLE '+atab+' SET SCHEMA '+gadm.GADM_schema)
        else:
            # Create adjacency lookups
            gadm.reinstall_all_GADM(forceUpdate=forceUpdate)

    # Assign landscan and GHSL raster information to edges
    if runmode in ['default', ] or 'assignrasters' in runStages:
        assert check_no_stop_signal()        
        masterlogger.write('\n\n    **************\n    Beginning assignrasters stage')
        if defaults['osm']['landscan']:
            rt.aggregateRastertoGeom(defaults['osm']['continents'], 'landscan',
                                     forceUpdate=forceUpdate)
        else:
            print(
                'Skipping adding density (Landscan) data to edges due to config file setting')
        if defaults['osm']['ghsl']:
            rt.aggregateRastertoGeom(defaults['osm']['continents'], 'ghsl',
                                     forceUpdate=forceUpdate)
        else:
            print('Skipping adding GHSL data to edges due to config file setting')

    if runmode in ['default'] or 'lookups' in runStages:
        assert check_no_stop_signal()        
        masterlogger.write('\n\n    **************\n    Beginning lookups stage')
        # This should never be necessary, but is a check against incomplete previous step.
        for continent in defaults['osm']['continents']:
            create_roadgraph_tables.final_graph_builder(
                continent, forceUpdate=forceUpdate, build_all=False).ensure_indices_are_built()
        # Make lookups between nodes/edges locations and GADM regions, and indices on the lookups. Also adds the urban flag
        osm_lookups.create_all_lookups(forceUpdate=forceUpdate)

    if runmode in ['default'] or 'pointmetrics' in runStages:
        assert check_no_stop_signal()        
        masterlogger.write('\n\n    **************\n    Beginning pointmetrics stage')
        logger = osmt.osm_logger(
            'pointmetrics', verbose=True, timing=True, prefix='')

        logger.write('Starting pointmetrics, parallel by ISO')
        connectivity.main_by_country(logger=logger, forceUpdate=forceUpdate)
        # connectivity.main_by_continent(forceUpdate=forceUpdate)

        # This should never be necessary, but is a check against incomplete previous step. 
        for continent in defaults['osm']['continents']:
            logger.write(
                '  Ensuring (should never be necessary) indices are built for '+continent)
            create_roadgraph_tables.final_graph_builder(
                continent, forceUpdate=forceUpdate, build_all=False).ensure_indices_are_built()
        create_roadgraph_tables.final_graph_builder(
            continent, forceUpdate=forceUpdate, build_all=False).prepare_tables_for_QGIS()
        logger.write('Finished pointmetrics')
        logger.close()

    # Do not create a logger for the agg steps
    # Some of the steps below are parallelized, and 
    # the logger cannot be safely be passed to multiple threads. See #140.

    # Aggregate sums and counts from analysis to GADM.  Parallelization over continents is done within aggmetrics calls.
    if runmode in ['default', ] or 'aggregated' in runStages:
        assert check_no_stop_signal()        
        masterlogger.write('\n\n    **************\n    Beginning aggregated stage')
        logger = osmt.osm_logger(
            'aggregated', verbose=True, timing=True, prefix='')
        aggmetrics.aggregate_node_and_edge_results(density=defaults['osm']['landscan'],
                                                   ghsl=defaults['osm']['ghsl'],
                                                   urban=(
                                                       defaults['osm']['landscan'] and defaults['osm']['ghsl']),
                                                   forceUpdate=forceUpdate,
                                                   logger=logger
                                                   ).run_all()

    # Calculate and save final connectivity measures. Set forceUpdate to True
    # to reestimate principal components.
    if runmode in ['default', ] or 'regionmetrics' in runStages:
        assert check_no_stop_signal()        
        masterlogger.write('\n\n    **************\n    Beginning regionmetrics stage')
        disconnector = aggmetrics.disconnectivity_analysis(density=defaults['osm']['landscan'],
                                                           ghsl=defaults['osm']['ghsl'],
                                                           urban=(
                                                               defaults['osm']['landscan'] and defaults['osm']['ghsl']),
                                                           PCA_from_continent=defaults['osm']['PCA_from_continent'])
        disconnector.create_final_connectivity_tables(include_geom=True,
                                                      forceUpdate=True,
                                                      )
        disconnector.check_connectivity_results()
        disconnector.create_final_disconnectivity_wbregions(
            forceUpdate=True, logger=True)
        # Do an export here, rather than waiting for cells, etc:
        analyzer = osmanalysis.osm_ghsl_analysis()
        analyzer.export_final_connectivity_tables_to_pandas(
            skipConflictChecks=skipConflictChecks, forceUpdate=forceUpdate)
        # Continue with disconnectivity calcs:
        disconnector.create_final_disconnectivity_cells(logger=True)

    if runmode in ['default', 'analysis'] or 'cityaggregated' in runStages:
        assert check_no_stop_signal()        
        if defaults['osm']['continents'] == ['planet'] and not defaults['osm']['skipcities']:
            ca = city_atlas(forceUpdate=forceUpdate)
            ca.aggregatePointMetrics()
    if runmode in ['default', 'analysis'] or 'citymetrics' in runStages:
        assert check_no_stop_signal()        
        if defaults['osm']['continents'] == ['planet'] and not defaults['osm']['skipcities']:
            ca = city_atlas(forceUpdate=forceUpdate)
            ca.disconnectivity()
            ca.cleanup_tables()
            ca.export_to_pandas()
            ca.prep_plot_data(forceUpdate=True)
            ca.createCellLookup()

    if runmode in ['default', 'analysis', 'export'] or 'export' in runStages:
        assert check_no_stop_signal()        
        if defaults['osm']['continents'] == ['planet'] and not defaults['osm']['skipcities']:
            ca = city_atlas(forceUpdate=True)
            ca.export_to_pandas()
        analyzer = osmanalysis.osm_ghsl_analysis()
        analyzer.export_final_connectivity_tables_to_pandas(
            skipConflictChecks=skipConflictChecks, forceUpdate=forceUpdate)

    if runmode in ['default', 'analysis', 'kmeans'] or 'kmeans' in runStages:
        assert check_no_stop_signal()        
        import kmeans_analysis
        kmeans_analysis.runall()
    if (runmode in ['default', 'analysis', 'citymaps'] or 'citymaps' in runStages) and not defaults['osm']['skipcities'] and defaults['osm']['continents'] == ['planet'] :
        assert check_no_stop_signal()        
        from citymaps import cityMaps
        cityMaps().mapAllCities(parallel=False)  # do in serial to avoid matplotlib / latex lock errors. #454

    if runmode in ['default', 'analysis'] or 'nongadm' in runStages:
        assert check_no_stop_signal()        
        beyond_gadm.nonGADMgeometries().runall()
        beyond_gadm.automobility_analysis().runall()

    if runmode in ['default', 'analysis', ] or 'visualization' in runStages:
        assert check_no_stop_signal()        
        if defaults['osm']['continents'] == ['planet'] and not defaults['osm']['skipcities']:
            masterlogger.write(
                '\n\n    **************\n    Beginning visualization stage: city atlas trends')
            ca = city_atlas(forceUpdate=forceUpdate)
            ca.plot_cities_by_world_region()
            ca.plot_cities_by_country(wh_inches='landscape')

    if runmode in ['default', 'analysis', 'worldmaps'] or 'visualization' in runStages and defaults['osm']['continents'] == ['planet'] :
        masterlogger.write('\n\n    **************\n    Beginning visualization stage: world maps')
        aggmetrics.mapAggregatedResults(continent=defaults['osm']['continents'],
                                        density=defaults['osm']['landscan'],
                                        ghsl=defaults['osm']['ghsl'],
                                        urban=(
                                            defaults['osm']['landscan'] and defaults['osm']['ghsl']),
                                        forceUpdate=forceUpdate)

    if runmode in ['incomplete']:
        import incompleteness
        incompleteness.run_all_incompleteness(forceUpdate=forceUpdate)
    if runmode in ['test', 'default'] or 'cleanup' in runStages:
        assert check_no_stop_signal()        
        dbo = psqlt.dbConnection('osm').delete_all_tables(startswith='test',
                                                          contains='test',
                                                          force_do_not_ask=skipConflictChecks)
        dba = psqlt.dbConnection('analysis').delete_all_tables(startswith='test',
                                                               contains='test',
                                                               force_do_not_ask=skipConflictChecks)
    if runmode in ['default'] or 'cleanup' in runStages:
        masterlogger.write('\n\n    **************\n    Beginning final vacuum')
        dbo.execute('VACUUM FULL ANALYZE')
        dba.execute('VACUUM FULL ANALYZE')

    masterlogger.close()


################################################################################################
################################################################################################
################################################################################################
if __name__ == '__main__':
    ################################################################################################
    ################################################################################################
    ################################################################################################
    print("""
  ____ _       _           _ 
 / ___| | ___ | |__   __ _| |             
| |  _| |/ _ \| '_ \ / _` | |             
| |_| | | (_) | |_) | (_| | |             
 \____|_|\___/|_.__/ \__,_|_|             
 ____  _                 _                
/ ___|| |_ _ __ ___  ___| |_              
\___ \| __| '__/ _ \/ _ \ __|             
 ___) | |_| | |  __/  __/ |_              
|____/ \__|_|  \___|\___|\__|             
 _   _      _                      _      
| \ | | ___| |___      _____  _ __| | __
|  \| |/ _ \ __\ \ /\ / / _ \| '__| |/ /  
| |\  |  __/ |_ \ V  V / (_) | |  |   <    
|_| \_|\___|\__| \_/\_/ \___/|_|  |_|\_\   
 ____                           _          
/ ___| _ __  _ __ __ ___      _| |
\___ \| '_ \| '__/ _` \ \ /\ / / |
 ___) | |_) | | | (_| |\ V  V /| |
|____/| .__/|_|  \__,_| \_/\_/ |_|  v1.0
      |_|                         

McGill / UC Santa Cruz   http://cpbl.gitlab.com/global-sprawl
""")

    # Docopt is a library for parsing command line arguments

    from osm_config import parse_common_docopt_options
    from cpblUtilities.configtools import get_docopt_mode
    try:
        # Parse arguments, use file docstring as a parameter definition
        arguments = docopt.docopt(__doc__)
        forceUpdate = parse_common_docopt_options(defaults, arguments)
        runmode = get_docopt_mode(arguments, allow_none=True)

        assert '_NULL_' not in defaults['server']['postgres_db']

        if arguments['--norasters']:
            defaults['osm']['ghsl'] = False
            defaults['osm']['landscan'] = False
        if arguments['--use-pca-from']:
            defaults['osm']['PCA_from_continent'] = arguments['--use-pca-from'].strip()
    
            
        # skipcities is not defined anywhere else; we just use defaults for this module.
        defaults['osm']['skipcities'] = arguments['--nocities']
        
        skipConflictChecks = arguments['--skip-conflict-checks'] == True

        runfrom = arguments['--from']
        runto = arguments['--to']
        if runfrom is None and runto is None and runmode is None:
            # runmode='default_disabledfornow_toodangerous'
            raise Exception('You must specify a mode or from/to. ')
        if runfrom == allStages[-1] or runto == allStages[0]:
            raise Exception('Cannot runto %s or runfrom %s' %
                            (allStages[0], allStages[-1]))
        print defaults
        assert runfrom in [None]+allStages and runto in [None]+allStages
        # runStages are defined as the END POINT of each stage (e.g. if 'clusters' is in runStages, will run from segs to clusters)
        if runfrom and runto:
            runStages = allStages[allStages.index(
                runfrom)+1:allStages.index(runto)+1]
        elif runfrom:
            runStages = allStages[allStages.index(runfrom)+1:]
        elif runto:
            runStages = allStages[:allStages.index(runto)+1]
        else:
            runStages = []

        if arguments['--excludeExtraWays'] and 'osm' not in runStages:
            print('  --excludeExtraWays   only sensible for osm stage') # Raise?

        # Top-level check. (to do: loosen based on mode / from/to)
        if 'cars' in defaults['server']['postgres_db'] and  not arguments['--excludeExtraWays']:
            assert raw_input(' Please re-run with --excludeExtraWays   or type "yes" to continue anyway..')=='yes'

        # Top-level check. Ideally, every DB is allowed to write to its own PCA master coef file, but only ever reads from
        PRIMARY_DB = defaults['server']['postgres_db'] == 'osm10'
        if not PRIMARY_DB and not defaults['osm']['PCA_from_continent']=='fromosm10' and not ():
            assert raw_input(' Please call this again with --use-pca-from==fromosm10 or type yes to continue anyway.')=='yes'

            
        # If multiple continents are specified, we can run them with separate system processes to parallelize fully
        if arguments['--system-parallel'] and not arguments['--continent']:
            for acontinent in defaults['osm']['continents']:
                cli = ' '.join([aa for aa, vv in arguments.items() if vv in [True]]) + ' ' + ' '.join([aa+'='+vv for aa,
                                                                                                       vv in arguments.items() if not vv in [False, None, True] and not aa in ['--system-parallel']]) + ' --continent='+acontinent
                print cli
                # But runFunctionsInParallel also takes os.system as a valid first arrgument.... is that better?
                os.system('./osm_master  '+cli+'  &')
        elif runmode == 'cities':
            ca = city_atlas(forceUpdate=True)
            ca.aggregate_by_city_year()  # Generates whole-world all-years cities_aggregated_10
            # runmode in ['run_all'])
            ca.db.delete_all_tables(
                startswith='aggregated', schema='cities',  force_do_not_ask=True)
            ca.disconnectivity_table()

        elif runmode == 'logfileanalysis':
            analyze_log_files.plot_stats(forceUpdate=forceUpdate)
        elif runmode == 'clean':
            clean_intermediate_files()
        elif runmode == 'purge':
            print(" You can use '--continent=testcontinent' to purge all of them")
            if arguments['--continent'].strip() == 'testcontinents':
                from rawOSMinfo import available_test_continents
                for testcont in available_test_continents:
                    purge_continent(testcont)
            else:
                assert arguments['--continent'].strip() in knownContinents
                purge_continent(defaults['osm']['continents'][0])
        elif runmode == 'ensureindices':
            for continent in defaults['osm']['continents']:
                create_roadgraph_tables.final_graph_builder(
                    continent, forceUpdate=forceUpdate, build_all=False).ensure_indices_are_built()
        elif runmode == 'diskspace':
            for db in [defaults['server']['postgres_db'], 'osm', 'osmdev']:
                dbds = psqlt.dbConnection(verbose=True)
                # +[vv for kk,vv in defaults['osm'].items() if kk.endswith('Schema')]):
                for schema in np.unique(['']):
                    print(' For schema {schema} in db {db}:'.format(
                        schema=schema, db=db))
                    df = dbds.report_all_table_sizes(schema)

        elif runmode == 'archivelogs':
            assert not arguments['--filename'] or (not arguments['--daysago'] and not arguments['--continent']), \
                'You cannot specify a filename and an additional parameter.'
            archivelogs(
                filename=arguments['--filename'], daysago=arguments['--daysago'])
        elif runmode == 'exportedges':
            db = osmt.pgisConnection(verbose=True)
            outs = db.execfetch(
                "select ST_ASTEXT(geom::geography) from edges_planet_10 ;")
            with open(paths['scratch']+'all_edges_as_text.txt', 'wt') as fout:
                fout.write('\n'.join([aa[0] for aa in outs])+'\n')

        elif runmode == "add_geom_for_debugging":
            schema = defaults['osm']['processingSchema']
            db = osmt.pgisConnection(verbose=True)
            aggts = db.list_tables()
            yoohoo_notdone
            tname=osmt.define_table_names(self.region)['node_tables'][defaults['osm']['clusterRadius']]
            db.create_geom_col_from_geog(tname, geomType='Point', schema=schema, spatindex=True)
            tname=osmt.define_table_names(self.region)['node_tables'][defaults['osm']['clusterRadius']]
            db.create_geom_col_from_geog(tname, geomType='MultiPolygon', schema=schema, spatindex=True)
            # To undo this: something like:
            #self.db.execute('ALTER TABLE %s.%s DROP COLUMN geom;' % (schema, tname))                


            print('beyond_gadm.py does this.')
            stop
        elif runmode == "non_gadm_add_db":
            print('beyond_gadm.py does this.')
            stop
        elif runmode == "non_gadm_add_db":
            stop
        elif runmode =='analyse_archetypes':
            use_PCA_from = 'osm10'
            archetypes_db = 'osm10continents'
            if raw_input('  Are you sure you want to run using {} and {}?'.format(use_PCA_from, archetypes_db)).lower() in ['y','yes']:
                sh = ' cp -a /home/projects/osm/workingData/{upf}/master_id5_PCA_coefficients_planet_10_urban.pyshelf /home/projects/osm/workingData/{adb}/master_id5_PCA_coefficients_planet_10_urban.pyshelf'.format(upf=use_PCA_from,adb=archetypes_db)
                print("""# Here's the file we need to copy over to ensure we have the PCA coefficients from planet:""")
                print(sh)
                os.system(sh)
                ARCHETYPES = stylized_unit_graphs().available_graphs()
                for arche in ARCHETYPES:
                    # Generate grid cells:
                    os.system('./osm_master --from=osm --to=pointmetrics --db={adb} --continent={arche}  --cluster-radius=10 --nocities -f --use-pca-from=planet'.format(adb=archetypes_db, arche=arche))

                    # Aggregate:
                    os.system('./osm_master --to=regionmetrics --from=pointmetrics --db={adb} --continent={arche}  --cluster-radius=10 --nocities -f --use-pca-from=planet'.format(adb=archetypes_db, arche=arche))
            print(' Now analyse results in db, to extrace mean PCA1 to send to reportKeyStats')
                
        else:
            main(runmode=runmode, runStages=runStages, forceUpdate=forceUpdate)

    # Handle invalid options
    except docopt.DocoptExit as e:
        print e.message
