# Supplementary material for: A global assessment of street-network sprawl
Source: PLoS One. 2019 Nov 26;14(11):e0223078. doi: 10.1371/journal.pone.0223078 (PMC6879130; doi:10.1371/journal.pone.0223078)
Supplement: S2 File — (BZ2) [file pone.0223078.s002.bz2 › global-sprawl-2019-master/globalsprawl/requirements.txt]

statsmodels==0.6.1
numpy==1.11.0
SQLAlchemy==1.0.11
docopt==0.6.2
scipy==0.19.1
seaborn==0.6.0
wpca==0.1
inquirer==2.1.11
networkx==1.9.1
pandas==0.17.1
matplotlib==1.5.1
Image==1.5.27
gdal==3.0.1
osr==0.0.1
psutil==5.6.3
psycopg2==2.8.3
scikit_learn==0.21.3
snap==0.5
