# Supplementary material for: A global assessment of street-network sprawl
Source: PLoS One. 2019 Nov 26;14(11):e0223078. doi: 10.1371/journal.pone.0223078 (PMC6879130; doi:10.1371/journal.pone.0223078)
Supplement: S2 File — (BZ2) [file pone.0223078.s002.bz2 › global-sprawl-2019-master/globalsprawl/run_all_unittests]

#! /usr/bin/python
"""
Runs all unit tests,
except those assigned to ignore in the config files.

Specify continents to replace the default CONTINENTS variable.
E.g.
./run_all_unittests grid hell medieval

will run unittests only on the archetype continents.
"""

import subprocess
import os
import sys

for f in os.listdir('tests'):
    if f.split('_')[-1] != 'test.py':
        continue
    fin = f.rstrip('.py')
    print fin
    continent=' '.join(sys.argv[1:])
    subprocess.check_call('python -c \"from tests import TESTFILE as test; test._main()\" CONTINENTS'.replace("TESTFILE",fin).replace("CONTINENTS",continent), shell=True)
